# Supplementary material for: A Selective Fluorescence Turn-On Probe for the Detection of DCNP (Nerve Agent Tabun Simulant)
Source: Materials (Basel). 2019 Sep 11;12(18):2943. doi: 10.3390/ma12182943 (PMC6766206; doi:10.3390/ma12182943)
Supplement: Supplementary file 1 [file materials-12-02943-s001.zip]

Archive with 1 entries (1 files):
- materials-575528-SI.pdf
